# Supplementary material for: Evolution of Disease Response Genes in Loblolly Pine: Insights from Candidate Genes
Source: PLoS One. 2010 Dec 6;5(12):e14234. doi: 10.1371/journal.pone.0014234 (PMC2997792; doi:10.1371/journal.pone.0014234)
Supplement: Results S2 — NJ-tree plots for each loci. (1.70 MB ZIP) [file pone.0014234.s002.zip]

Archive with 48 entries (47 files):
- plots/4cl.png
- plots/aquamip.png
- plots/axr.png
- plots/bhlh62-like.png
- plots/c3h.png
- plots/CAF1.png
- plots/ccoaoemt.png
- plots/cesa3.png
- plots/chi4-like.png
- plots/comt2.png
- plots/comt21.png
- plots/comt4.png
- plots/cP50-like.png
- plots/dhn2.png
- plots/dicer-like.png
- plots/ein2.png
- plots/enth1.png
- plots/erd3.png
- plots/erebp.png
- plots/erf1.png
- plots/ferritin.png
- plots/gatabp1.png
- plots/gatabp2.png
- plots/ldox-a.png
- plots/ldox-c.png
- plots/lp5.png
- plots/mtl-like.png
- plots/myb3.png
- plots/mybs3-like.png
- plots/NAC1.png
- plots/paeomt.png
- plots/pAGP-like.png
- plots/pal1.png
- plots/pCHI.png
- plots/pcna.png
- plots/ppcber.png
- plots/pr10.png
- plots/pr41.png
- plots/pr43.png
- plots/rd21a.png
- plots/sams2.png
- plots/setb-like.png
- plots/setc-like.png
- plots/sod-chl.png
- plots/tps-like.png
- plots/wrky-like2.png
- plots/wrky1-like.png
- plots/
